# Supplementary material for: In-Depth Theoretical Investigations of Borazine’s Aromaticity: Tailoring Electron Delocalization through Substituent Effects
Source: Molecules. 2024 Oct 16;29(20):4902. doi: 10.3390/molecules29204902 (PMC11510063; doi:10.3390/molecules29204902)
Supplement: Supplementary file 1 [file molecules-29-04902-s001.zip]

Archive with 1 entries (1 files):
- molecules-3244296-supplementary.pdf
